# Supplementary material for: MOF-Mediated Construction of NiCoMn-LDH Nanoflakes Assembled Co(OH)F Nanorods for Improved Supercapacitive Performance
Source: Nanomaterials (Basel). 2024 Mar 26;14(7):573. doi: 10.3390/nano14070573 (PMC11013320; doi:10.3390/nano14070573)
Supplement: Supplementary file 1 [file nanomaterials-14-00573-s001.zip]

Archive with 1 entries (1 files):
- nanomaterials-2902828-supplementary.pdf
